# Supplementary material for: Detection of cefiderocol and aztreonam/avibactam resistance in epidemic Escherichia coli ST-361 carrying blaNDM-5 and blaKPC-3 from foreign fighters evacuated from Ukraine
Source: Antimicrob Agents Chemother. 2024 Sep 20;68(11):e01090-24. doi: 10.1128/aac.01090-24 (PMC11539215; doi:10.1128/aac.01090-24)
Supplement: Table S1 — List of isolates and metadata. [file aac.01090-24-s0002.xlsx]

## Sheet: Sheet1
Table S1: List of isolates, resistance determinants, and results from antibiotic susceptibility testing
				Antibiotic resistance determinants																			Antibiotic susceptibility testing (µg/mL)
MRSN ID	Country	Isolate Type	Culture Date	aac(3)-IIe	aac(6')-Ib-cr5	aph(3'')-Ib	aph(3')-IIa	aph(6)-Id	rmtB1	blaCTX-M-15	blaCTX-M-55	blaSHV-11	blaOXA-1-like	blaOXA-1	blaOXA-244	blaCMY-42	blaCMY-145	blaCMY-7	blaKPC-3	blaNDM-5	YRIN Insertion		Aztreonam-Avibactam	Cefidericol	Cefepime	Ceftazidime/Avibactam	Imipenem	Imipenem/Relebactam	Meropenem	Meropenem/Vaborbactam	Amikacin	Plazomicin	Colistin
914033	US MTF Continental US	Surveillance	2021-06-18	+	+	+	+	+	+	-	+	-	-	+	-	-	-	-	-	-	-		<0.0625	<0.25	16	0.25	<= 2	0.12	<= 0.25	0.015	>=64	> 4	<= 0.25
411978	US MTF Continental US	Urine	2016-06-15	-	+	+	-	+	-	+	-	-	-	+	-	-	-	-	-	-	-		<0.0625	<0.25	32	0.25	<= 2	0.12	<= 0.25	0.015	8	1	<= 0.25
26419	US MTF Continental US	Urine	2014-10-10	+	+	-	-	-	-	+	-	-	-	+	-	-	-	-	-	-	-		<0.0625	0.25	32	0.5	<= 2	0.12	<= 0.25	0.015	<=2	1	<= 0.25
589482	US MTF Afghanistan	Respiratory	2018-07-14	-	-	-	-	-	-	+	-	-	-	-	-	+	-	-	-	-	+		8	1	>=64	2	<= 2	0.25	<= 0.25	0.06	<=2	1	<= 0.25
616801	US MTF Afghanistan	Urine	2018-10-24	-	-	+	-	+	-	+	-	-	-	-	-	+	-	-	-	-	+		8	1	>=64	2	<= 2	0.25	<= 0.25	0.03	<=2	1	<= 0.25
830532	US MTF Germany	Unknown	2020-09-26	-	-	+	-	+	-	+	-	-	-	-	-	+	-	-	-	-	+		16	0.5	>=32	2	<= 2	0.5	<= 0.25	0.06	<=2	0.5	<= 0.25
24721	US MTF Germany	Surveillance	2014-07-21	-	-	+	-	+	-	-	-	-	-	-	-	+	-	-	-	-	+		8	1	8	4	<= 2	0.25	<= 0.25	0.03	<=2	1	<= 0.25
19065	US MTF Afghanistan	Urine	2013-09-23	-	-	+	-	+	-	+	-	-	-	-	-	+	-	-	-	-	+		8	1	>=64	2	<= 2	0.25	<= 0.25	0.03	<=2	0.5	<= 0.25
451161	USA	Urine	2017-02-06	-	-	+	-	+	-	+	-	-	-	-	-	-	-	-	-	-	-		<0.0625	0.5	32	0.25	<= 2	0.12	<= 0.25	0.015	<=2	1	<= 0.25
19348	US MTF Germany	Tissue	2013-06-12	-	-	+	-	+	-	+	-	-	-	-	-	-	-	-	-	-	-		<0.0625	<0.25	>=64	0.25	<= 2	0.12	<= 0.25	0.015	<=2	0.5	<= 0.25
1653	USA	Surveillance	2010-10-03	-	-	-	-	-	-	-	-	-	-	-	-	-	-	-	-	-	-		<0.0625	<0.25	<=1	0.25	<= 2	0.12	<= 0.25	0.015	<=2	1	<= 0.25
23715	US MTF Germany	Urine	2013-05-31	+	+	-	-	-	-	+	-	-	-	+	-	-	-	-	-	-	-		<0.0625	<0.25	32	0.5	<= 2	0.25	<= 0.25	0.015	<=2	4	<= 0.25
146	USA	Surveillance	2010-05-25	+	+	-	-	-	-	+	-	-	-	+	-	-	-	-	-	-	-		<0.0625	<0.25	32	0.25	<= 2	0.12	<= 0.25	0.015	4	0.5	<= 0.25
23713	US MTF Germany	Swab(Skin)	2013-05-30	+	-	-	-	-	-	+	-	-	+	-	-	-	-	-	-	-	-		0.125	<0.25	32	0.25	<= 2	0.12	<= 0.25	0.015	<=2	1	<= 0.25
22104	USA	Unknown	2010-10-26	-	-	-	-	-	-	-	-	-	+	-	-	-	-	+	-	-	-		0.125	<0.25	<=1	0.25	<= 2	0.12	<= 0.25	0.03	<=2	1	<= 0.25
22103	USA	Unknown	2010-10-26	-	-	-	-	-	-	-	-	-	+	-	-	-	-	+	-	-	-		0.125	<0.25	<=1	0.25	<= 2	0.12	<= 0.25	0.03	<=2	0.5	<= 0.25
22100	USA	Unknown	2010-11-05	-	-	-	-	-	-	-	-	-	+	-	-	-	-	+	-	-	-		0.125	<0.25	<=1	0.5	<= 2	0.12	<= 0.25	0.03	<=2	1	<= 0.25
2167	US MTF Germany	Respiratory	2010-10-26	-	-	-	-	-	-	-	-	-	+	-	-	-	-	+	-	-	-		0.125	<0.25	<=1	0.25	<= 2	0.12	<= 0.25	0.03	<=2	1	<= 0.25
22099	USA	Unknown	2010-11-05	-	-	-	-	-	-	-	-	-	+	-	-	-	-	+	-	-	-		0.125	<0.25	<=1	0.25	<= 2	0.12	<= 0.25	0.03	<=2	1	<= 0.25
1704	USA	Surveillance	2010-10-20	-	-	-	-	-	-	-	-	-	+	-	-	-	-	-	-	-	-		0.125	<0.25	<=1	0.25	<= 2	0.12	<= 0.25	0.03	8	1	<= 0.25
116333	USA	Abscess	2023-04-03	+	-	+	-	+	-	-	+	-	-	-	+	-	-	-	-	-	+		1	1	>=32	2	<= 2	0.25	0.5	0.25	<=2	0.5	<= 0.25
943051	US MTF Germany	Surveillance	2021-08-23	-	-	-	-	-	-	-	-	-	+	-	-	-	+	-	-	+	+		8	16	>=32	> 32	16	> 16	> 8	> 16	<=2	0.5	<= 0.25
836028	US MTF Germany	Blood	2020-09-17	-	-	-	-	-	-	-	-	-	+	-	-	-	+	-	-	+	+		16	16	>=32	> 32	16	16	> 8	> 16	<=2	0.5	<= 0.25
126096	US MTF Germany	Surveillance	2023-11-02	-	-	-	-	-	+	-	-	-	-	-	-	-	+	-	-	+	+		16	4	>=32	> 32	> 16	> 16	> 8	> 16	>=64	> 4	<= 0.25
129130	US MTF Germany	Surveillance	2024-01-13	-	-	-	-	-	+	+	-	-	+	-	-	-	+	-	-	+	+		16	4	>=32	> 32	16	16	> 8	> 16	>=64	> 4	<= 0.25
130119	US MTF Germany	Surveillance	2024-01-26	-	-	-	-	-	+	-	-	+	-	-	-	-	-	-	+	+	+		4	16	>=32	> 32	> 16	> 16	> 8	> 16	>=64	> 4	<= 0.25
123636	Ukraine	Wound	2023-05-01	-	-	-	-	-	+	+	-	+	-	-	-	-	+	-	+	+	+		16	4	>=32	> 32	8	8	> 8	16	>=64	> 4	<= 0.25
124611	US MTF Germany	Surveillance	2023-10-02	-	-	-	-	-	+	+	-	+	-	-	-	-	+	-	+	+	+		16	4	>=32	> 32	16	16	> 8	8	>=64	> 4	<= 0.25
